# Supplementary material for: The Relative Importance of Innate Immune Priming in Wolbachia-Mediated Dengue Interference
Source: PLoS Pathog. 2012 Feb 23;8(2):e1002548. doi: 10.1371/journal.ppat.1002548 (PMC3285598; doi:10.1371/journal.ppat.1002548)
Supplement: Table S1 — Aedes aegypti transcriptional responses common to wMel and wMelPop-CLA infections. Transcripts are ranked by the magnitude of Absolute Fold Change (AFC). Transcript identifiers (Transcript ID) and Description were compiled from Vectorbase. Drosophila melanogaster Gene Identifier (Dm Gene ID) and Symbol were compiled from Flybase. (XLS) [file ppat.1002548.s003.xls]

## Sheet: Sheet1
Table S1. A. aegypti transcriptional responses common to wMel and wMelPop-CLA infections
Transcript ID	wMel AFC	wMel q-value	wMelPop-CLA AFC	wMelPop-CLA q-value	Description	Dm Gene ID	SYMBOL
AAEL003832-RA	22.9916	0.00288711	70.7566	7.09e-06	Defensin-C Precursor	FBgn0010385	Def
AAEL000668-RA	18.5485	0.00322208	2.54021	0.00155003	conserved hypothetical protein	no homolog
AAEL000611-RA	12.6176	0.00641154	125.521	9.63e-06	Cecropin, Anti-Microbial Peptide	no homolog
AAEL015458-RA	12.2342	1.88e-05	55.3789	7.09e-06	transferrin	FBgn0022355	Tsf1
AAEL000621-RA	10.111	0.0041002	47.3119	1.14e-05	Cecropin, Anti-Microbial Peptide	no homolog
AAEL001401-RA	7.62378	0.0034492	5.76082	0.0011287	conserved hypothetical protein	no homolog
AAEL006443-RA	7.50435	0.00975301	1.73023	0.000427339	hypothetical protein	no homolog
AAEL009178-RA	7.49746	0.00618854	3.72302	0.000897618	Gram-Negative Binding Protein (GNBP)	FBgn0040323	GNBP1
AAEL000625-RA	6.06819	0.00984276	53.8284	3.65e-05	Cecropin, Anti-Microbial Peptide	no homolog
AAEL003699-RA	5.99464	0.00219704	21.921	7.43e-05	conserved hypothetical protein	no homolog
AAEL008050-RA	5.70531	0.00133741	52.073	0.000118231	hypothetical protein	no homolog
AAEL002670-RA	5.49109	0.00199701	1.8076	2.42e-05	AMP dependent ligase	FBgn0033733	CG8834
AAEL005641-RA	5.27442	0.00268313	31.4736	3.97e-05	C-Type Lectin (CTL) - galactose binding	no homolog
AAEL010092-RA	4.70586	0.00683881	0.203844	0.000120215	hypothetical protein	no homolog
AAEL001084-RA	4.25015	0.00379807	16.3928	7.09e-06	Clip-Domain Serine Protease, family B	no homolog
AAEL014228-RA	4.11386	0.00381132	0.510376	0.00224923	pickpocket	no homolog
AAEL002524-RA	4.10316	0.00977532	7.37552	0.000120166	C-Type Lectin (CTL)	no homolog
AAEL005431-RA	3.94958	0.00276291	22.6587	1.85e-05	Clip-Domain Serine Protease, family B	no homolog
AAEL011144-RA	3.89142	0.0034492	4.55734	9.5e-05	triacylglycerol lipase, pancreatic	FBgn0029831	CG5966
AAEL013432-RA	3.84358	0.0033066	2.55948	6.78e-05	serine protease, putative	no homolog
AAEL003642-RA	3.46422	0.00190951	8.28612	7.09e-06	serine protease	FBgn0037515	Sp7
AAEL005093-RA	3.05363	0.00586805	11.578	3.13e-05	Clip-Domain Serine Protease, family B	no homolog
AAEL002580-RA	3.03979	0.00273915	10.4172	7.5e-05	predicted protein	no homolog
AAEL009474-RA	2.95937	0.00568872	6.75919	5.1e-05	Peptidoglycan Recognition Protein (Short)	FBgn0030310	PGRP-SA
AAEL004090-RA	2.95679	0.00034568	1.79381	0.000398249	conserved hypothetical protein	FBgn0032699	CG10383
AAEL000598-RA	2.92739	0.00400136	10.4376	0.000183319	Cecropin, Anti-Microbial Peptide	no homolog
AAEL002492-RA	2.81269	0.00240352	9.94101	9.63e-06	hypothetical protein	no homolog
AAEL008817-RA	2.77365	0.00655074	13.4998	0.000558075	hexamerin 2 beta	FBgn0002565	Lsp2
AAEL001555-RA	2.74591	0.001904	3.44407	0.0024068	conserved hypothetical protein	no homolog
AAEL012086-RA	2.73678	0.005208	8.64356	2.59e-05	hypothetical protein	no homolog
AAEL010396-RA	2.73064	0.00235314	4.44575	0.000167823	secreted ferritin G subunit precursor, putative	FBgn0015221	Fer2LCH
AAEL013501-RA	2.71329	0.00481185	32.8453	2.53e-05	Prophenoloxidase	FBgn0000165
AAEL009626-RA	2.6821	0.00377806	3.59924	0.000401993	ankyrin repeat domain protein	no homolog
AAEL002643-RA	2.66456	0.00392704	3.42203	0.00303576	conserved hypothetical protein	no homolog
AAEL002022-RA	2.65388	0.00320387	5.14776	0.000340313	protein serine/threonine kinase, putative	FBgn0011695	PebIII
AAEL003114-RA	2.55972	0.00400136	1.75384	0.000610258	conserved hypothetical protein	no homolog
AAEL007231-RA	2.53472	0.005208	2.84549	0.000136278	conserved hypothetical protein	no homolog
AAEL002753-RA	2.50266	0.00989183	2.26028	0.000900209	zinc finger protein	no homolog
AAEL011507-RA	2.49421	0.00862347	2.45366	0.00161804	zinc finger protein	no homolog
AAEL008936-RA	2.48042	0.00548715	8.99685	7.09e-06	hypothetical protein	FBgn0025643	CG3588
AAEL010773-RA	2.44907	0.00150396	3.64309	4.41e-05	Clip-Domain Serine Protease, family E	no homolog
AAEL004667-RA	2.44629	0.000198128	8.59223	7.09e-06	conserved hypothetical protein	no homolog
AAEL008935-RA	2.42487	0.0041002	13.5434	9.67e-05	hypothetical protein	FBgn0025643	CG3588
AAEL009990-RA	2.40772	0.000793262	0.515463	0.00101027	hypothetical protein	no homolog
AAEL012956-RA	2.39357	0.0046821	3.80685	0.0001112	elastase, putative	no homolog
AAEL001271-RA	2.39239	0.00586805	5.73243	6.12e-05	conserved hypothetical protein	no homolog
AAEL000817-RA	2.36806	0.0034492	0.136952	4.58e-05	rhomboid	FBgn0041723	rho-5
AAEL001194-RA	2.3569	0.00232773	2.62122	0.000283351	fatty acid synthase	FBgn0027571	CG3523
AAEL011621-RA	2.34652	0.00288711	5.84174	0.000249711	C-Type Lectin (CTL) - mannose binding	no homolog
AAEL011607-RA	2.33587	0.00547976	10.5429	4.65e-05		no homolog
AAEL008757-RA	2.33442	0.00400136	6.16185	2.51e-05		FBgn0032132	CG4382
AAEL003619-RA	2.32841	0.00268313	9.22159	1.54e-05	sodium/chloride dependent amino acid transporter	no homolog
AAEL013033-RA	2.32365	0.00521801	3.18453	1.52e-05	serine protease, putative	no homolog
AAEL010555-RA	2.31561	9.78e-05	2.22042	0.000261354	sterol regulatory element-binding protein	FBgn0015234
AAEL002601-RA	2.30611	0.00232773	7.31353	6.12e-05	Clip-Domain Serine Protease, family A	FBgn0033321	CG8738
AAEL001508-RA	2.28425	0.00358468	7.74004	1.77e-05	conserved hypothetical protein	no homolog
AAEL002487-RA	2.25386	0.00845721	0.55725	0.00796789	P53 regulated pa26 nuclear protein sestrin	FBgn0034897	CG11299
AAEL008173-RA	2.19946	0.00548715	8.58212	0.000320291	conserved hypothetical protein	FBgn0042104	CG18747
AAEL006575-RC	2.18097	0.00545523	3.83565	0.000679525	troponin C	FBgn0033027	TpnC4
AAEL002301-RA	2.17727	0.00763341	3.84777	2.75e-05	serine protease	no homolog
AAEL006136-RA	2.17351	0.00365692	4.83531	3.3e-05	serine protease, putative	FBgn0038211	CG9649
AAEL010180-RA	2.16254	0.00566733	3.53418	0.000890958	conserved hypothetical protein	no homolog
AAEL000374-RA	2.14714	0.0087456	15.2985	3.1e-05	cysteine-rich venom protein, putative	no homolog
AAEL011448-RA	2.14554	0.00365692	3.05434	0.000117017	conserved hypothetical protein	no homolog
AAEL000099-RA	2.11436	0.00283159	4.26218	2.27e-05	Clip-Domain Serine Protease, family B	no homolog
AAEL012340-RA	2.10537	0.00659301	2.67664	0.000399711	lipase 1 precursor	FBgn0032264	Lip4
AAEL002610-RA	2.09999	0.00854114	6.92992	1.14e-05	serine protease	FBgn0032638	CG6639
AAEL008259-RA	2.09154	0.0034916	5.53813	3.1e-05	conserved hypothetical protein	no homolog
AAEL014584-RA	2.08121	0.00802234	0.307741	0.00048929	transcription factor IIIA, putative	FBgn0030787	CG9609
AAEL009861-RD	2.07983	0.00710921	2.19795	6.66e-05	conserved hypothetical protein	FBgn0034638	CG10433
AAEL009861-RB	2.0634	0.00898252	2.19924	0.000137298	conserved hypothetical protein	FBgn0034638	CG10433
AAEL013032-RA	2.05275	0.00545523	3.49973	0.000265579	conserved hypothetical protein	no homolog
AAEL003967-RA	2.05183	0.00526849	3.86863	3.35e-05	calpain 4, 6, 7, invertebrate	FBgn0012051	CalpA
AAEL003029-RA	2.04666	0.00233234	12.3951	4.6e-05	hypothetical protein	no homolog
AAEL014349-RA	2.04179	0.0034916	6.74229	7.09e-06	Clip-Domain Serine Protease, family B	no homolog
AAEL005440-RA	2.03206	0.00663551	2.7299	1.88e-05	conserved hypothetical protein	FBgn0037234	CG9795
AAEL011624-RA	2.00588	0.00753338	2.54978	0.000484093	granzyme A precursor, putative	FBgn0003450	snk
AAEL001491-RA	2.0045	0.00365692	0.625693	0.0044738	conserved hypothetical protein	FBgn0032119	CG3769
AAEL008668-RA	2.0037	0.00773404	4.53318	6.51e-05	Clip-Domain Serine Protease, family B	no homolog
AAEL001098-RA	2.00131	0.00794935	5.0152	6.49e-05	clip-domain serine protease, putative	no homolog
AAEL001289-RA	1.99974	0.0060799	2.28375	7.21e-05	permease, putative	no homolog
AAEL010634-RA	1.99171	0.007946	3.23609	0.000461346	hypothetical protein	no homolog
AAEL011408-RA	1.9907	0.000525586	3.05648	2.16e-05	C-Type Lectin (CTL)	no homolog
AAEL005769-RA	1.9865	0.00365692	5.58229	0.000581452	glucose dehydrogenase	FBgn0001112	Gld
AAEL003568-RA	1.94403	0.00438102	2.8645	3.35e-05	threonine dehydratase/deaminase	FBgn0037684	CG8129
AAEL010110-RA	1.93493	0.00545523	0.400843	0.00420732	symbol, putative	no homolog
AAEL013857-RB	1.91446	0.00905459	2.31386	3.68e-05	conserved hypothetical protein	no homolog
AAEL008473-RA	1.90996	0.00616409	10.5253	3.35e-05	cysteine-rich venom protein, putative	FBgn0031412	CG16995
AAEL005434-RA	1.90992	0.00268313	2.18446	0.00130195	conserved hypothetical protein	no homolog
AAEL001964-RA	1.90292	0.00473667	4.4491	6.57e-05	protein serine/threonine kinase, putative	FBgn0011695	PebIII
AAEL011497-RA	1.90231	0.00528065	0.181028	0.000536285	conserved hypothetical protein	no homolog
AAEL007993-RA	1.89929	0.00481185	9.33416	7.09e-06	Clip-Domain Serine Protease, family B	FBgn0039494	grass
AAEL011453-RA	1.89439	0.00854114	4.14704	3.79e-05	C-Type Lectin (CTL)	FBgn0053533	lectin-37Db
AAEL002624-RA	1.89438	0.00273915	6.65315	3.16e-05	serine protease	FBgn0028514	CG4793
AAEL009899-RA	1.88927	0.00491775	2.60123	0.000237108	conserved hypothetical protein	FBgn0039151	CG13607
AAEL002559-RA	1.88864	0.000403293	1.76778	0.000100641	conserved hypothetical protein	FBgn0051028	CG31028
AAEL000834-RA	1.88643	0.00962882	3.16399	6.92e-05	dimethylaniline monooxygenase	FBgn0034943	Fmo-1
AAEL014363-RA	1.88483	0.00854114	1.63455	0.00160533	hypothetical protein	no homolog
AAEL003656-RA	1.87293	0.0059712	4.70294	0.000816884	hypothetical protein	no homolog
AAEL015405-RA	1.85996	0.00552645	0.386132	0.0046812	conserved hypothetical protein	no homolog
AAEL010884-RA	1.85932	0.00546346	2.84245	0.00101812	ADP,ATP carrier protein	no homolog
AAEL008106-RA	1.85332	0.003654	5.65616	3.1e-05	hypothetical protein	FBgn0034011	CG8160
AAEL000834-RB	1.84743	0.0095584	3.09296	6.73e-05	dimethylaniline monooxygenase	FBgn0034943	Fmo-1
AAEL010164-RA	1.83651	0.00400136	3.19044	0.000563393	conserved hypothetical protein	no homolog
AAEL015654-RA	1.82484	0.00415713	1.96192	0.000178756	cytochrome P450	FBgn0031689	Cyp28d1
AAEL007784-RA	1.80976	0.00273915	2.62263	3.16e-05	conserved hypothetical protein	no homolog
AAEL013039-RA	1.80166	0.00379807	2.59666	0.000146727	conserved hypothetical protein	no homolog
AAEL004547-RB	1.80096	0.00232773	1.82155	0.000859345	conserved hypothetical protein	no homolog
AAEL006434-RA	1.79704	0.00862347	3.53471	4.42e-05	serine protease, putative	no homolog
AAEL002767-RA	1.7885	0.00450291	4.00123	3.98e-05	conserved hypothetical protein	FBgn0033880	CG6553
AAEL009132-RA	1.78201	0.00877975	0.5541	0.000650825	cytochrome P450	FBgn0000473	Cyp6a2
AAEL003697-RA	1.77289	0.00642357	3.1141	3.05e-05	Serine Protease Inhibitor (serpin) homologue	no homolog
AAEL001417-RA	1.76365	0.00887535	2.16029	0.000156076	conserved hypothetical protein	no homolog
AAEL010867-RA	1.75956	0.00459421	4.26778	0.000114865	serine protease	FBgn0003450	snk
AAEL009513-RA	1.75572	0.0046821	2.13524	0.000203354	adenylate cyclase	no homolog
AAEL000567-RA	1.75203	0.00645484	2.49262	7.92e-05	sugar transporter	FBgn0050035	CG30035
AAEL007778-RA	1.74193	0.00902905	4.33401	1.48e-05	leucine-rich transmembrane protein	FBgn0036587	CG4950
AAEL014814-RA	1.72646	0.0087456	0.626878	0.0033522	conserved hypothetical protein	no homolog
AAEL010183-RA	1.72349	0.00481185	2.79992	0.000598235	conserved hypothetical protein	no homolog
AAEL006387-RA	1.72247	0.00752858	1.84921	0.00305715	conserved hypothetical protein	no homolog
AAEL010160-RA	1.71486	0.00466468	2.55738	0.000495984	conserved hypothetical protein	no homolog
AAEL001641-RA	1.71351	0.0034492	1.86987	0.000427339	deoxyribonuclease I, putative	no homolog
AAEL005593-RA	1.70328	0.00535241	2.39305	3.13e-05	conserved hypothetical protein	FBgn0033446	CG1648
AAEL001128-RA	1.69549	0.00381132	1.71763	0.00224358	AMP dependent coa ligase	no homolog
AAEL005120-RA	1.6923	0.00344485	1.86342	0.000284323	zinc finger protein	FBgn0033782	sug
AAEL013987-RA	1.68232	0.00753227	2.33314	3.97e-05	conserved hypothetical protein	FBgn0034501	CG13868
AAEL003626-RA	1.68081	0.0034492	2.3745	9.81e-05	sodium/chloride dependent amino acid transporter	no homolog
AAEL000059-RA	1.67848	0.00898252	2.09604	0.000413938	Clip-Domain Serine Protease, family B	no homolog
AAEL011863-RA	1.67344	0.00232773	3.57289	5.04e-05	ABC transporter	FBgn0052091	CG32091
AAEL001328-RA	1.67212	0.00836565	2.32434	0.000109411	hypothetical protein	no homolog
AAEL007626-RA	1.67188	0.00904661	3.04245	2.68e-05	Gram-Negative Binding Protein (GNBP)	FBgn0040323	GNBP1
AAEL010576-RR	1.66976	0.00149113	1.63768	5.14e-05	modifier of mdg4	FBgn0002781	mod(mdg4)
AAEL004761-RA	1.66893	0.00392704	1.89249	0.000311677	serine/threonine-protein kinase MAK	FBgn0051711
AAEL010686-RA	1.66876	0.00767385	2.93394	0.000217497	hypothetical protein	no homolog
AAEL002585-RA	1.66251	0.0076125	8.05118	2.19e-05	serine protease	FBgn0028864	CG18477
AAEL002665-RA	1.65584	0.00273915	2.12446	0.000434942	matrix metalloproteinase	no homolog
AAEL009861-RC	1.65562	0.00710921	2.019	0.000250436	conserved hypothetical protein	FBgn0034638	CG10433
AAEL003844-RB	1.64892	0.00379807	2.11492	3.18e-05		no homolog
AAEL011194-RA	1.62587	0.00509268	2.00416	0.000262276	hypothetical protein	no homolog
AAEL011325-RA	1.61616	0.0045675	1.75033	0.000389465	gonadotropin-releasing hormone receptor	FBgn0025595	GRHR
AAEL010576-RH	1.60862	0.00399429	1.56987	0.000269697	modifier of mdg4	FBgn0002781	mod(mdg4)
AAEL012853-RA	1.60233	0.00799356	2.61684	9.93e-05	hypothetical protein	no homolog
AAEL003873-RA	1.59613	0.00911083	2.7081	3.65e-05	glycerol-3-phosphate dehydrogenase	FBgn0022160	Gpo-1
AAEL010417-RA	1.5928	0.00648858	2.03782	0.000526326	conserved hypothetical protein	no homolog
AAEL004969-RA	1.58526	0.0034916	2.0827	0.00024647	conserved hypothetical protein	FBgn0032136	CG15828
AAEL007092-RA	1.5682	0.00944404	1.86032	0.000242843	conserved hypothetical protein	FBgn0016031	lama
AAEL010724-RA	1.568	0.0041002	0.575306	0.000386139	conserved hypothetical protein	FBgn0040551	CG11686
AAEL013936-RA	1.56405	0.00351643	1.6504	0.000622403	Serine Protease Inhibitor (serpin)	FBgn0031973	Spn28D
AAEL002071-RA	1.56099	0.00796466	1.78823	6.78e-05	cytochrome P450	FBgn0036910	Cyp305a1
AAEL008494-RA	1.5564	0.00907743	1.9716	0.000322221	mitochondrial carrier protein ymc	FBgn0032219	CG4995
AAEL001186-RA	1.55139	0.0046821	1.96723	8.44e-05	hypothetical protein	no homolog
AAEL009955-RA	1.54625	0.0046821	2.45805	0.000101312	conserved hypothetical protein	FBgn0016724
AAEL009645-RB	1.54384	0.00940398	2.39107	4.92e-05	hypothetical protein	no homolog
AAEL010485-RA	1.54328	0.00828432	2.98666	0.000263837	sugar transporter	no homolog
AAEL008819-RA	1.54091	0.00289333	1.97134	0.000111369	hypothetical protein	no homolog
AAEL012252-RA	1.53951	0.00677844	2.02648	0.000335674	hypothetical protein	FBgn0028531	CG15286
AAEL014166-RA	1.53709	0.00535241	2.94588	0.000108117	hypothetical protein	no homolog
AAEL000024-RA	1.53661	0.00932783	2.18226	0.000171741	dopachrome-conversion enzyme (DCE), putative	FBgn0041710	yellow-f
AAEL004278-RA	1.52964	0.00852132	4.0975	0.000101842	conserved hypothetical protein	FBgn0000406	Cyt-b5-r
AAEL006674-RA	1.5287	0.00481942	1.84692	0.000222054	Clip-Domain Serine Protease, family B	no homolog
AAEL004833-RA	1.52611	0.00545523	2.71941	6.72e-05	Diptericin, Anti-Microbial Peptide	no homolog
AAEL008007-RA	1.52486	0.00881564	1.82641	0.00121886	conserved hypothetical protein	no homolog
AAEL009021-RA	1.5224	0.00582916	0.456481	5.83e-05	peptidylprolyl isomerase	FBgn0030345	CG1847
AAEL006131-RA	1.51985	0.00905459	1.80859	0.00203737	hypothetical protein	no homolog
AAEL006962-RB	1.51714	0.00784152	2.36904	6.03e-05	hypothetical protein	no homolog
AAEL010748-RA	1.51176	0.00438102	2.40159	1.85e-05	hypothetical protein	no homolog
AAEL001305-RA	1.50307	0.00962882	2.23376	2.74e-05	conserved hypothetical protein	no homolog
AAEL006507-RA	1.50254	0.00686149	1.74135	0.000403442	conserved hypothetical protein	FBgn0035537	CG11342
AAEL014021-RA	0.665353	0.0018502	0.613299	0.000972169	mediator complex, 155kD-subunit, putative	FBgn0034795	MED23
AAEL000844-RA	0.66423	0.00729647	0.398949	0.000201401	ad-003	FBgn0033457	CG1675
AAEL003254-RA	0.653864	0.00481185	0.644359	0.00493807	ATPase n2b	FBgn0033734	CG8520
AAEL004163-RA	0.650279	0.0087456	0.559723	0.000981075	O-fucosyltransferase, putative	FBgn0027791	O-fut2
AAEL005399-RA	0.647663	0.00459421	0.546749	0.000297041	spindle-b recombination protein spn-b	FBgn0003480	spn-B
AAEL008753-RA	0.642692	0.00710921	2.73722	2.89e-05	conserved hypothetical protein	no homolog
AAEL014596-RA	0.637862	0.00459421	0.497774	0.000221119	hypothetical protein	FBgn0004957	por
AAEL001478-RA	0.629138	0.00392704	0.421312	0.00689464	bile acid beta-glucosidase, putative	FBgn0028916	CG33090
AAEL013216-RA	0.621076	0.00523782	0.327108	0.000290481	conserved hypothetical protein	FBgn0035041	CG13594
AAEL003127-RA	0.620138	0.00905459	0.486817	0.000155817	WD-repeat protein	FBgn0036354	CG10191
AAEL007475-RA	0.616944	0.00972815	0.457734	0.000242062	conserved hypothetical protein	FBgn0033107	koi
AAEL000822-RA	0.610957	0.00479676	0.525308	0.000929625	kinesin-like protein KLP68D	FBgn0004381	Klp68D
AAEL008613-RA	0.609253	0.00938391	0.663371	0.000238411	TraB, putative	FBgn0038111	CG12360
AAEL010093-RA	0.609137	0.00918175	0.308773	0.000327953	conserved hypothetical protein	FBgn0035041	CG13594
AAEL004629-RA	0.59775	0.00450291	0.398876	2.52e-05	hypothetical protein	no homolog
AAEL012418-RA	0.596193	0.00268313	0.652256	0.000870528	deoxyribonuclease ii	FBgn0000477	DNaseII
AAEL005343-RA	0.580084	0.00588593	0.59999	3.1e-05	dystrobrevin	FBgn0033739	Dyb
AAEL010551-RA	0.579475	0.00659301	0.510668	0.000389465	conserved hypothetical protein	FBgn0032428	CG6405
AAEL012392-RA	0.574242	0.00862347	0.398971	6.62e-05	conserved hypothetical protein	no homolog
AAEL006548-RA	0.573161	0.0046821	0.633026	0.00083608	hypothetical protein	no homolog
AAEL004231-RA	0.5722	0.0057193	0.43423	0.00136326	M12 mutant protein precursor, putative	FBgn0029667	Gas8
AAEL004088-RC	0.572078	0.0034916	0.564864	3.35e-05	aldo-keto reductase	FBgn0086254	CG6084
AAEL002110-RA	0.567414	0.00970993	0.307062	0.00252934	cuticle protein, putative	FBgn0035511	Cpr64Ab
AAEL002849-RA	0.563792	0.00365692	0.580887	0.000177551	zinc finger protein, putative	no homolog
AAEL000899-RA	0.553766	0.00289333	0.616422	0.000326255	glycosyltransferase	FBgn0035002	CG3419
AAEL012761-RA	0.552888	0.00609496	0.326542	0.00186279	cytochrome P450	FBgn0030369	Cyp318a1
AAEL012490-RA	0.549778	0.00715886	0.519596	0.000138093	ring finger protein 19 (dorfin)	no homolog
AAEL006132-RA	0.548699	0.0073892	0.537439	0.00251194	hypothetical protein	no homolog
AAEL001524-RA	0.531751	0.00904661	0.345332	0.000282419	rab23	FBgn0037364	Rab23
AAEL008484-RA	0.513531	0.0095584	0.650062	0.000392912	steroid receptor-interacting snf2 domain protein	FBgn0034976	CG4049
AAEL010749-RA	0.50564	0.00177437	0.331285	0.000279411	conserved hypothetical protein	FBgn0030716	CG9170
AAEL001570-RA	0.499578	0.00473667	0.56203	0.00014343	conserved hypothetical protein	FBgn0034797	nahoda
AAEL012582-RA	0.497931	0.0034492	0.411892	0.000133385	RrnaAD, ribosomal RNA adenine dimethylase, putative	FBgn0037778	mtTFB2
AAEL012351-RA	0.496821	0.00645047	0.323465	0.000164946	prolylcarboxypeptidase, putative	FBgn0038700	CG3734
AAEL013270-RA	0.494383	0.00776503	0.434206	0.000981075	expressed protein (AHR38)	FBgn0014859	Hr38
AAEL001533-RA	0.471487	0.00491775	0.483216	0.00439104	glucosyl/glucuronosyl transferases	FBgn0040260	Ugt36Bc
AAEL006784-RA	0.460142	0.00545523	1.83698	0.00663947	cytochrome P450	no homolog
AAEL007955-RA	0.450149	0.0040469	0.429194	0.000217497	glutathione transferase	FBgn0033817	CG4688
AAEL003443-RA	0.368775	0.00485466	0.351124	0.000171741	threonine dehydrogenase	FBgn0036997	CG5955
AAEL007954-RA	0.343994	0.00841773	0.446013	0.00847513	glutathione transferase	no homolog
AAEL002684-RA	0.304024	0.00609	0.320013	0.000217497	dachshund,	FBgn0005677	dac
AAEL003583-RA	0.22751	0.00852132	0.210536	0.000606621	ATP-dependent DNA helicase mer3	no homolog
