# Supplementary material for: The Relative Importance of Innate Immune Priming in Wolbachia-Mediated Dengue Interference
Source: PLoS Pathog. 2012 Feb 23;8(2):e1002548. doi: 10.1371/journal.ppat.1002548 (PMC3285598; doi:10.1371/journal.ppat.1002548)
Supplement: Table S3 — Aedes aegypti transcriptional responses to wMel infection. Transcripts are ranked by the magnitude of Absolute Fold Change (AFC). Transcript identifiers (Transcript ID) and Description were compiled from Vectorbase. Drosophila melanogaster Gene Identifier (Dm Gene ID) and Symbol were compiled from Flybase. (XLS) [file ppat.1002548.s005.xls]

## Sheet: wMel_input.corrected.txt
Table S3. A. aegypti transcriptional responses to wMel infection
Transcript ID	AFC	q-value	Description	Dm Gene ID	Dm symbol
AAEL008222-RA	24.784	0.00365692	lipase	FBgn0039475	CG6277
AAEL003832-RA	22.9916	0.00288711	Defensin-C Precursor [Source:UniProt/SWISSPROT;Acc:P81603]	FBgn0010385	Def
AAEL000668-RA	18.5485	0.00322208	conserved hypothetical protein	no homolog
AAEL000611-RA	12.6176	0.00641154	Cecropin, Anti-Microbial Peptide. [Source:Aedes_ManualAnnotation;Acc:AAEL800422]	no homolog
AAEL015458-RA	12.2342	1.88e-05	transferrin	FBgn0022355	Tsf1
AAEL000621-RA	10.111	0.0041002	Cecropin, Anti-Microbial Peptide. [Source:Aedes_ManualAnnotation;Acc:AAEL800428]	no homolog
AAEL001401-RA	7.62378	0.0034492	conserved hypothetical protein	no homolog
AAEL006443-RA	7.50435	0.00975301	hypothetical protein	no homolog
AAEL009178-RA	7.49746	0.00618854	Gram-Negative Binding Protein (GNBP), or Beta-1,3-Glucan Binding Protein (BGBP). [Source:Aedes_ManualAnnotation;Acc:AAEL800163]	FBgn0040323	GNBP1
AAEL000625-RA	6.06819	0.00984276	Cecropin, Anti-Microbial Peptide. [Source:Aedes_ManualAnnotation;Acc:AAEL800423]	no homolog
AAEL003699-RA	5.99464	0.00219704	conserved hypothetical protein	no homolog
AAEL008050-RA	5.70531	0.00133741	hypothetical protein	no homolog
AAEL002670-RA	5.49109	0.00199701	AMP dependent ligase	FBgn0033733	CG8834
AAEL005641-RA	5.27442	0.00268313	C-Type Lectin (CTL) - galactose binding. [Source:Aedes_ManualAnnotation;Acc:AAEL800461]	no homolog
AAEL010092-RA	4.70586	0.00683881	hypothetical protein	no homolog
AAEL001084-RA	4.25015	0.00379807	Clip-Domain Serine Protease, family B. Protease homologue. [Source:Aedes_ManualAnnotation;Acc:AAEL800816]	no homolog
AAEL014228-RA	4.11386	0.00381132	pickpocket	no homolog
AAEL002524-RA	4.10316	0.00977532	C-Type Lectin (CTL). [Source:Aedes_ManualAnnotation;Acc:AAEL800455]	no homolog
AAEL005431-RA	3.94958	0.00276291	Clip-Domain Serine Protease, family B. [Source:Aedes_ManualAnnotation;Acc:AAEL800832]	no homolog
AAEL011144-RA	3.89142	0.0034492	triacylglycerol lipase, pancreatic	FBgn0029831	CG5966
AAEL013432-RA	3.84358	0.0033066	serine protease, putative	no homolog
AAEL003642-RA	3.46422	0.00190951	serine protease	FBgn0037515	Sp7
AAEL010726-RA	3.16533	0.00794935	conserved hypothetical protein	FBgn0034928	CG13562
AAEL004794-RA	3.12148	0.00481185	conserved hypothetical protein	FBgn0039429	CG14238
AAEL005093-RA	3.05363	0.00586805	Clip-Domain Serine Protease, family B. [Source:Aedes_ManualAnnotation;Acc:AAEL800841]	no homolog
AAEL002580-RA	3.03979	0.00273915	predicted protein	no homolog
AAEL009643-RA	2.99547	0.00652172	conserved hypothetical protein	no homolog
AAEL009474-RA	2.95937	0.00568872	Peptidoglycan Recognition Protein (Short) [Source:Aedes_ManualAnnotation;Acc:AAEL800183]	FBgn0030310	PGRP-SA
AAEL004090-RA	2.95679	0.00034568	conserved hypothetical protein	FBgn0032699	CG10383
AAEL000598-RA	2.92739	0.00400136	Cecropin, Anti-Microbial Peptide. [Source:Aedes_ManualAnnotation;Acc:AAEL800421]	no homolog
AAEL012259-RA	2.88625	0.00268313	hypothetical protein	FBgn0040273	Spt5
AAEL013161-RA	2.82848	0.00149113	heat shock protein, putative	FBgn0036334	CG11267
AAEL002492-RA	2.81269	0.00240352	hypothetical protein	no homolog
AAEL006179-RA	2.80193	0.00289333	tubulin alpha chain	no homolog
AAEL008817-RA	2.77365	0.00655074	hexamerin 2 beta	FBgn0002565	Lsp2
AAEL001555-RA	2.74591	0.001904	conserved hypothetical protein	no homolog
AAEL001686-RA	2.74127	0.00268313	conserved hypothetical protein	FBgn0034565	CG15650
AAEL012086-RA	2.73678	0.005208	hypothetical protein	no homolog
AAEL010396-RA	2.73064	0.00235314	secreted ferritin G subunit precursor, putative	FBgn0015221	Fer2LCH
AAEL013501-RA	2.71329	0.00481185	Prophenoloxidase [Source:Aedes_ManualAnnotation;Acc:AAEL800572]	FBgn0000165
AAEL001117-RA	2.70074	0.00753227	conserved hypothetical protein	no homolog
AAEL003308-RA	2.69611	0.00592258	trypsin, putative	FBgn0025378	CG3795
AAEL009626-RA	2.6821	0.00377806	ankyrin repeat domain protein	no homolog
AAEL004380-RA	2.67414	0.00752742	conserved hypothetical protein	no homolog
AAEL002643-RA	2.66456	0.00392704	conserved hypothetical protein	no homolog
AAEL002022-RA	2.65388	0.00320387	protein serine/threonine kinase, putative	FBgn0011695	PebIII
AAEL001741-RA	2.60258	0.00399429	hypothetical protein	no homolog
AAEL003114-RA	2.55972	0.00400136	conserved hypothetical protein	no homolog
AAEL007231-RA	2.53472	0.005208	conserved hypothetical protein	no homolog
AAEL002753-RA	2.50266	0.00989183	zinc finger protein	no homolog
AAEL011507-RA	2.49421	0.00862347	zinc finger protein	no homolog
AAEL008936-RA	2.48042	0.00548715	hypothetical protein	FBgn0025643	CG3588
AAEL005330-RA	2.46691	0.00803658	atrial natriuretic peptide receptor	FBgn0010197	Gyc32E
AAEL010773-RA	2.44907	0.00150396	Clip-Domain Serine Protease, family E. Protease homologue. [Source:Aedes_ManualAnnotation;Acc:AAEL800566]	no homolog
AAEL004667-RA	2.44629	0.000198128	conserved hypothetical protein	no homolog
AAEL008935-RA	2.42487	0.0041002	hypothetical protein	FBgn0025643	CG3588
AAEL009990-RA	2.40772	0.000793262	hypothetical protein	no homolog
AAEL013555-RA	2.4019	0.0040469	cytochrome P450 [Source:Aedes_ManualAnnotation;Acc:AAEL800312]	FBgn0031695	Cyp4ac3
AAEL012956-RA	2.39357	0.0046821	elastase, putative	no homolog
AAEL001271-RA	2.39239	0.00586805	conserved hypothetical protein	no homolog
AAEL006479-RA	2.39113	0.00268313	conserved hypothetical protein	no homolog
AAEL014830-RA	2.36885	0.00526703	cytochrome P450	FBgn0031695	Cyp4ac3
AAEL000817-RA	2.36806	0.0034492	rhomboid	FBgn0041723	rho-5
AAEL001194-RA	2.3569	0.00232773	fatty acid synthase	FBgn0027571	CG3523
AAEL011621-RA	2.34652	0.00288711	C-Type Lectin (CTL) - mannose binding. [Source:Aedes_ManualAnnotation;Acc:AAEL800470]	no homolog
AAEL011607-RA	2.33587	0.00547976		no homolog
AAEL008757-RA	2.33442	0.00400136		FBgn0032132	CG4382
AAEL003619-RA	2.32841	0.00268313	sodium/chloride dependent amino acid transporter	no homolog
AAEL013033-RA	2.32365	0.00521801	serine protease, putative	no homolog
AAEL010555-RA	2.31561	9.78e-05	sterol regulatory element-binding protein	FBgn0015234
AAEL002601-RA	2.30611	0.00232773	Clip-Domain Serine Protease, family A. Protease homologue. [Source:Aedes_ManualAnnotation;Acc:AAEL800800]	FBgn0033321	CG8738
AAEL007302-RA	2.29671	0.00365692	conserved hypothetical protein	FBgn0052645	CG32645
AAEL011454-RA	2.29605	0.00978366	conserved hypothetical protein	no homolog
AAEL001508-RA	2.28425	0.00358468	conserved hypothetical protein	no homolog
AAEL002487-RA	2.25386	0.00845721	P53 regulated pa26 nuclear protein sestrin	FBgn0034897	CG11299
AAEL012407-RA	2.20142	0.00784152	lysosomal acid lipase, putative	FBgn0034990	CG11406
AAEL008173-RA	2.19946	0.00548715	conserved hypothetical protein	FBgn0042104	CG18747
AAEL008125-RA	2.19374	0.00268313	conserved hypothetical protein	FBgn0039131	CG12268
AAEL006575-RC	2.18097	0.00545523	troponin C	FBgn0033027	TpnC4
AAEL002301-RA	2.17727	0.00763341	serine protease	no homolog
AAEL006136-RA	2.17351	0.00365692	serine protease, putative	FBgn0038211	CG9649
AAEL007428-RA	2.1681	0.0041002	hypothetical protein	no homolog
AAEL010180-RA	2.16254	0.00566733	conserved hypothetical protein	no homolog
AAEL000374-RA	2.14714	0.0087456	cysteine-rich venom protein, putative	no homolog
AAEL011448-RA	2.14554	0.00365692	conserved hypothetical protein	no homolog
AAEL000087-RA	2.13201	0.000676667	macroglobulin/complement	no homolog
AAEL000099-RA	2.11436	0.00283159	Clip-Domain Serine Protease, family B. [Source:Aedes_ManualAnnotation;Acc:AAEL800828]	no homolog
AAEL012340-RA	2.10537	0.00659301	lipase 1 precursor	FBgn0032264	Lip4
AAEL002610-RA	2.09999	0.00854114	serine protease	FBgn0032638	CG6639
AAEL001292-RA	2.09732	0.00960057	cytochrome P450 [Source:Aedes_ManualAnnotation;Acc:AAEL800387]	no homolog
AAEL008259-RA	2.09154	0.0034916	conserved hypothetical protein	no homolog
AAEL006536-RA	2.0901	0.0034492	hypothetical protein	FBgn0085482	CG34453
AAEL014584-RA	2.08121	0.00802234	transcription factor IIIA, putative	FBgn0030787	CG9609
AAEL009861-RD	2.07983	0.00710921	conserved hypothetical protein	FBgn0034638	CG10433
AAEL009861-RB	2.0634	0.00898252	conserved hypothetical protein	FBgn0034638	CG10433
AAEL013032-RA	2.05275	0.00545523	conserved hypothetical protein	no homolog
AAEL003967-RA	2.05183	0.00526849	calpain 4, 6, 7, invertebrate	FBgn0012051	CalpA
AAEL003299-RA	2.04794	0.00481185	hypothetical protein	no homolog
AAEL003029-RA	2.04666	0.00233234	hypothetical protein	no homolog
AAEL014349-RA	2.04179	0.0034916	Clip-Domain Serine Protease, family B. [Source:Aedes_ManualAnnotation;Acc:AAEL800813]	no homolog
AAEL005440-RA	2.03206	0.00663551	conserved hypothetical protein	FBgn0037234	CG9795
AAEL003960-RA	2.02996	0.00635647	arylsulfatase b	FBgn0033763	CG8646
AAEL007002-RA	2.02049	0.0034916	calsenilin	FBgn0030281
AAEL003561-RA	2.01914	0.00268313	phospholipase A2, putative	FBgn0039655	CG14507
AAEL011624-RA	2.00588	0.00753338	granzyme A precursor, putative	FBgn0003450	snk
AAEL001491-RA	2.0045	0.00365692	conserved hypothetical protein	FBgn0032119	CG3769
AAEL008668-RA	2.0037	0.00773404	Clip-Domain Serine Protease, family B. [Source:Aedes_ManualAnnotation;Acc:AAEL800817]	no homolog
AAEL001098-RA	2.00131	0.00794935	clip-domain serine protease, putative	no homolog
AAEL001289-RA	1.99974	0.0060799	permease, putative	no homolog
AAEL006923-RA	1.99691	0.00629397	conserved hypothetical protein	FBgn0016038	mod(r)
AAEL010634-RA	1.99171	0.007946	hypothetical protein	no homolog
AAEL011408-RA	1.9907	0.000525586	C-Type Lectin (CTL). [Source:Aedes_ManualAnnotation;Acc:AAEL800452]	no homolog
AAEL005769-RA	1.9865	0.00365692	glucose dehydrogenase	FBgn0001112	Gld
AAEL005664-RA	1.95696	0.00478953	conserved hypothetical protein	FBgn0052183	Ccn
AAEL007720-RA	1.95166	0.00582916	conserved hypothetical protein	FBgn0036236	CG6931
AAEL003568-RA	1.94403	0.00438102	threonine dehydratase/deaminase	FBgn0037684	CG8129
AAEL010110-RA	1.93493	0.00545523	symbol, putative	no homolog
AAEL013857-RB	1.91446	0.00905459	conserved hypothetical protein	no homolog
AAEL008473-RA	1.90996	0.00616409	cysteine-rich venom protein, putative	FBgn0031412	CG16995
AAEL005434-RA	1.90992	0.00268313	conserved hypothetical protein	no homolog
AAEL003951-RA	1.9042	0.00710921	hypothetical protein	FBgn0012051	CalpA
AAEL001964-RA	1.90292	0.00473667	protein serine/threonine kinase, putative	FBgn0011695	PebIII
AAEL011497-RA	1.90231	0.00528065	conserved hypothetical protein	no homolog
AAEL007993-RA	1.89929	0.00481185	Clip-Domain Serine Protease, family B. [Source:Aedes_ManualAnnotation;Acc:AAEL800822]	FBgn0039494	grass
AAEL004416-RA	1.89836	0.00898252	histone deacetylase	no homolog
AAEL011453-RA	1.89439	0.00854114	C-Type Lectin (CTL). [Source:Aedes_ManualAnnotation;Acc:AAEL800445]	FBgn0053533	lectin-37Db
AAEL002624-RA	1.89438	0.00273915	serine protease	FBgn0028514	CG4793
AAEL009899-RA	1.88927	0.00491775	conserved hypothetical protein	FBgn0039151	CG13607
AAEL002559-RA	1.88864	0.000403293	conserved hypothetical protein	FBgn0051028	CG31028
AAEL000834-RA	1.88643	0.00962882	dimethylaniline monooxygenase	FBgn0034943	Fmo-1
AAEL014363-RA	1.88483	0.00854114	hypothetical protein	no homolog
AAEL002032-RA	1.88098	0.00794995	hypothetical protein	no homolog
AAEL003656-RA	1.87293	0.0059712	hypothetical protein	no homolog
AAEL015405-RA	1.85996	0.00552645	conserved hypothetical protein	no homolog
AAEL010884-RA	1.85932	0.00546346	ADP,ATP carrier protein	no homolog
AAEL008106-RA	1.85332	0.003654	hypothetical protein	FBgn0034011	CG8160
AAEL000834-RB	1.84743	0.0095584	dimethylaniline monooxygenase	FBgn0034943	Fmo-1
AAEL010647-RA	1.84291	0.00715886	conserved hypothetical protein	FBgn0038366	CG4576
AAEL010164-RA	1.83651	0.00400136	conserved hypothetical protein	no homolog
AAEL015654-RA	1.82484	0.00415713	cytochrome P450 [Source:Aedes_ManualAnnotation;Acc:AAEL800324]	FBgn0031689	Cyp28d1
AAEL011491-RA	1.81	0.00841773	odorant-binding protein 50d, putative	no homolog
AAEL007784-RA	1.80976	0.00273915	conserved hypothetical protein	no homolog
AAEL013039-RA	1.80166	0.00379807	conserved hypothetical protein	no homolog
AAEL004547-RB	1.80096	0.00232773	conserved hypothetical protein	no homolog
AAEL006434-RA	1.79704	0.00862347	serine protease, putative	no homolog
AAEL002767-RA	1.7885	0.00450291	conserved hypothetical protein	FBgn0033880	CG6553
AAEL004610-RA	1.78261	0.00365692	hypothetical protein	no homolog
AAEL009132-RA	1.78201	0.00877975	cytochrome P450 [Source:Aedes_ManualAnnotation;Acc:AAEL800355]	FBgn0000473	Cyp6a2
AAEL003697-RA	1.77289	0.00642357	Serine Protease Inhibitor (serpin) homologue - unlikely to be inhibitory. [Source:Aedes_ManualAnnotation;Acc:AAEL800220]	no homolog
AAEL010421-RA	1.77131	0.00481942	conserved hypothetical protein	no homolog
AAEL001417-RA	1.76365	0.00887535	conserved hypothetical protein	no homolog
AAEL010867-RA	1.75956	0.00459421	serine protease	FBgn0003450	snk
AAEL009513-RA	1.75572	0.0046821	adenylate cyclase	no homolog
AAEL000567-RA	1.75203	0.00645484	sugar transporter	FBgn0050035	CG30035
AAEL007778-RA	1.74193	0.00902905	leucine-rich transmembrane protein	FBgn0036587	CG4950
AAEL010677-RA	1.74076	0.00434591	oxidoreductase	no homolog
AAEL004003-RA	1.73184	0.00559003	glucose dehydrogenase	FBgn0030590	CG9518
AAEL006440-RA	1.73162	0.00379807	serine/threonine-protein kinase pk61c	FBgn0020386	Pk61C
AAEL014814-RA	1.72646	0.0087456	conserved hypothetical protein	no homolog
AAEL010183-RA	1.72349	0.00481185	conserved hypothetical protein	no homolog
AAEL006387-RA	1.72247	0.00752858	conserved hypothetical protein	no homolog
AAEL005049-RA	1.71711	0.00898252	heterogeneous nuclear ribonucleoprotein	no homolog
AAEL010160-RA	1.71486	0.00466468	conserved hypothetical protein	no homolog
AAEL001641-RA	1.71351	0.0034492	deoxyribonuclease I, putative	no homolog
AAEL009904-RA	1.70866	0.00481942	conserved hypothetical protein	FBgn0034151	CG15617
AAEL005593-RA	1.70328	0.00535241	conserved hypothetical protein	FBgn0033446	CG1648
AAEL002194-RB	1.69859	0.0030564	uricase	FBgn0003961	Uro
AAEL002655-RA	1.69764	0.00753227	matrix metalloproteinase	no homolog
AAEL000464-RA	1.69602	0.00765125	conserved hypothetical protein	no homolog
AAEL001128-RA	1.69549	0.00381132	AMP dependent coa ligase	no homolog
AAEL005120-RA	1.6923	0.00344485	zinc finger protein	FBgn0033782	sug
AAEL014924-RA	1.68928	0.00967101	cytochrome P450	no homolog
AAEL011599-RA	1.68689	0.00825786	ADP-ribosylation factor, putative	FBgn0030375	CG11356
AAEL013987-RA	1.68232	0.00753227	conserved hypothetical protein	FBgn0034501	CG13868
AAEL003626-RA	1.68081	0.0034492	sodium/chloride dependent amino acid transporter	no homolog
AAEL000059-RA	1.67848	0.00898252	Clip-Domain Serine Protease, family B. Protease homologue. [Source:Aedes_ManualAnnotation;Acc:AAEL800815]	no homolog
AAEL011863-RA	1.67344	0.00232773	ABC transporter	FBgn0052091	CG32091
AAEL001328-RA	1.67212	0.00836565	hypothetical protein	no homolog
AAEL007626-RA	1.67188	0.00904661	Gram-Negative Binding Protein (GNBP), or Beta-1,3-Glucan Binding Protein (BGBP). [Source:Aedes_ManualAnnotation;Acc:AAEL800159]	FBgn0040323	GNBP1
AAEL010576-RR	1.66976	0.00149113	modifier of mdg4	FBgn0002781	mod(mdg4)
AAEL004761-RA	1.66893	0.00392704	serine/threonine-protein kinase MAK	FBgn0051711
AAEL011243-RA	1.66893	0.00413884	short-chain dehydrogenase	no homolog
AAEL010686-RA	1.66876	0.00767385	hypothetical protein	no homolog
AAEL002585-RA	1.66251	0.0076125	serine protease	FBgn0028864	CG18477
AAEL002665-RA	1.65584	0.00273915	matrix metalloproteinase	no homolog
AAEL009861-RC	1.65562	0.00710921	conserved hypothetical protein	FBgn0034638	CG10433
AAEL012711-RA	1.65411	0.00365692	Clip-Domain Serine Protease, family C. [Source:Aedes_ManualAnnotation;Acc:AAEL800849]	FBgn0030925	CG6361
AAEL003844-RB	1.64892	0.00379807		no homolog
AAEL000409-RA	1.64631	0.00713221	conserved hypothetical protein	no homolog
AAEL005196-RA	1.64287	0.00763341	hypothetical protein	FBgn0032363	CG6509
AAEL000512-RA	1.63955	0.00970078	dynein heavy chain	FBgn0013809	Dhc16F
AAEL003479-RA	1.62933	0.00877975	conserved hypothetical protein	no homolog
AAEL011194-RA	1.62587	0.00509268	hypothetical protein	no homolog
AAEL011325-RA	1.61616	0.0045675	gonadotropin-releasing hormone receptor	FBgn0025595	GRHR
AAEL012300-RA	1.6122	0.00977532	conserved hypothetical protein	FBgn0030349	CG10353
AAEL010576-RH	1.60862	0.00399429	modifier of mdg4	FBgn0002781	mod(mdg4)
AAEL011693-RA	1.60705	0.00268313	mitotic control protein dis3	FBgn0039183	Dis3
AAEL012853-RA	1.60233	0.00799356	hypothetical protein	no homolog
AAEL003873-RA	1.59613	0.00911083	glycerol-3-phosphate dehydrogenase	FBgn0022160	Gpo-1
AAEL010417-RA	1.5928	0.00648858	conserved hypothetical protein	no homolog
AAEL004969-RA	1.58526	0.0034916	conserved hypothetical protein	FBgn0032136	CG15828
AAEL002842-RA	1.57956	0.00589016	3-hydroxyacyl-coa dehyrogenase	no homolog
AAEL003649-RA	1.57799	0.00978366	conserved hypothetical protein	FBgn0039336	CG4553
AAEL007092-RA	1.5682	0.00944404	conserved hypothetical protein	FBgn0016031	lama
AAEL010724-RA	1.568	0.0041002	conserved hypothetical protein	FBgn0040551	CG11686
AAEL013936-RA	1.56405	0.00351643	Serine Protease Inhibitor (serpin), likely cleavage at I/S. Transcript A. [Source:Aedes_ManualAnnotation;Acc:AAEL800209]	FBgn0031973	Spn28D
AAEL005885-RA	1.56141	0.00531635	arginyltransferase, putative	FBgn0025720	Ate1
AAEL002071-RA	1.56099	0.00796466	cytochrome P450 [Source:Aedes_ManualAnnotation;Acc:AAEL800253]	FBgn0036910	Cyp305a1
AAEL000109-RA	1.55803	0.00659301	enolase-phosphatase e-1	no homolog
AAEL008494-RA	1.5564	0.00907743	mitochondrial carrier protein ymc	FBgn0032219	CG4995
AAEL001186-RA	1.55139	0.0046821	hypothetical protein	no homolog
AAEL002773-RA	1.5473	0.00944404	conserved hypothetical protein	FBgn0040625	CG18682
AAEL009955-RA	1.54625	0.0046821	conserved hypothetical protein	FBgn0016724
AAEL000738-RA	1.54423	0.00545523	conserved hypothetical protein	FBgn0036697	rogdi
AAEL009645-RB	1.54384	0.00940398	hypothetical protein	no homolog
AAEL009329-RA	1.54371	0.00681593	hypothetical protein	no homolog
AAEL010485-RA	1.54328	0.00828432	sugar transporter	no homolog
AAEL008819-RA	1.54091	0.00289333	hypothetical protein	no homolog
AAEL012252-RA	1.53951	0.00677844	hypothetical protein	FBgn0028531	CG15286
AAEL014166-RA	1.53709	0.00535241	hypothetical protein	no homolog
AAEL000024-RA	1.53661	0.00932783	dopachrome-conversion enzyme (DCE), putative	FBgn0041710	yellow-f
AAEL006221-RA	1.53552	0.00582916	o-sialoglycoprotein endopeptidase	FBgn0035590	CG10673
AAEL004278-RA	1.52964	0.00852132	conserved hypothetical protein	FBgn0000406	Cyt-b5-r
AAEL006674-RA	1.5287	0.00481942	Clip-Domain Serine Protease, family B. [Source:Aedes_ManualAnnotation;Acc:AAEL800824]	no homolog
AAEL004833-RA	1.52611	0.00545523	Diptericin, Anti-Microbial Peptide. [Source:Aedes_ManualAnnotation;Acc:AAEL800435]	no homolog
AAEL008007-RA	1.52486	0.00881564	conserved hypothetical protein	no homolog
AAEL003954-RA	1.52335	0.00439833	juvenile hormone-inducible protein, putative	FBgn0051300	CG31300
AAEL009021-RA	1.5224	0.00582916	peptidylprolyl isomerase	FBgn0030345	CG1847
AAEL006131-RA	1.51985	0.00905459	hypothetical protein	no homolog
AAEL004701-RA	1.51841	0.00784152	argininosuccinate synthase	FBgn0026565	CG1315
AAEL006408-RA	1.51816	0.00988569	conserved hypothetical protein	no homolog
AAEL002413-RA	1.51807	0.00190951	sphingomyelin phosphodiesterase	FBgn0039769	CG15534
AAEL006962-RB	1.51714	0.00784152	hypothetical protein	no homolog
AAEL005175-RA	1.51294	0.000525586	lipin	FBgn0033269	CG8709
AAEL010748-RA	1.51176	0.00438102	hypothetical protein	no homolog
AAEL009322-RA	1.50885	0.00648485	hypothetical protein	no homolog
AAEL003523-RA	1.50646	0.00923876	hypothetical protein	no homolog
AAEL001305-RA	1.50307	0.00962882	conserved hypothetical protein	no homolog
AAEL006507-RA	1.50254	0.00686149	conserved hypothetical protein	FBgn0035537	CG11342
AAEL014021-RA	0.665353	0.0018502	mediator complex, 155kD-subunit, putative	FBgn0034795	MED23
AAEL000844-RA	0.66423	0.00729647	ad-003	FBgn0033457	CG1675
AAEL008086-RA	0.662112	0.00862347	conserved hypothetical protein	FBgn0034307	CG10914
AAEL003893-RA	0.660297	0.00641958	DNA repair protein xp-c / rad4	FBgn0004698	mus210
AAEL004700-RA	0.657728	0.00875636	cdkl1/4	FBgn0031730	CG7236
AAEL011519-RA	0.656426	0.00608	sucrose transport protein	FBgn0035968	CG4484
AAEL013864-RA	0.65494	0.0041002	conserved hypothetical protein	FBgn0038256	CG7530
AAEL003254-RA	0.653864	0.00481185	ATPase n2b	FBgn0033734	CG8520
AAEL005174-RA	0.653059	0.00749167	hypothetical protein	FBgn0050492	CG30492
AAEL014435-RA	0.652448	0.00551087	juvenile hormone-inducible protein, putative	FBgn0039313	CG11892
AAEL004163-RA	0.650279	0.0087456	O-fucosyltransferase, putative	FBgn0027791	O-fut2
AAEL002781-RB	0.648977	0.0041002	galactokinase	no homolog
AAEL005399-RA	0.647663	0.00459421	spindle-b recombination protein spn-b	FBgn0003480	spn-B
AAEL001609-RA	0.64461	0.00392704	hypothetical protein	no homolog
AAEL010176-RA	0.644071	0.00589592	conserved hypothetical protein	no homolog
AAEL008753-RA	0.642692	0.00710921	conserved hypothetical protein	no homolog
AAEL009724-RA	0.642616	0.00232773	hypothetical protein	no homolog
AAEL002548-RA	0.641859	0.00844426	conserved hypothetical protein	FBgn0026317	Tsc1
AAEL014596-RA	0.637862	0.00459421	hypothetical protein	FBgn0004957	por
AAEL000569-RA	0.637414	0.00528065	omega-crystallin, putative	FBgn0086757	cbs
AAEL004300-RA	0.636697	0.00608	conserved hypothetical protein	FBgn0033309	CG8735
AAEL004528-RA	0.634481	0.00011774	hypothetical protein	no homolog
AAEL001478-RA	0.629138	0.00392704	bile acid beta-glucosidase, putative	FBgn0028916	CG33090
AAEL006173-RA	0.627984	0.00953167	hypothetical protein	no homolog
AAEL005716-RA	0.624313	0.00365692	conserved hypothetical protein	FBgn0033752	CG8569
AAEL013216-RA	0.621076	0.00523782	conserved hypothetical protein	FBgn0035041	CG13594
AAEL003127-RA	0.620138	0.00905459	WD-repeat protein	FBgn0036354	CG10191
AAEL003356-RA	0.619834	0.00853401	hypothetical protein	no homolog
AAEL007475-RA	0.616944	0.00972815	conserved hypothetical protein	FBgn0033107	koi
AAEL013447-RA	0.616588	0.00232773	hypothetical protein	no homolog
AAEL000822-RA	0.610957	0.00479676	kinesin-like protein KLP68D	FBgn0004381	Klp68D
AAEL009170-RA	0.610148	0.00589016	six/sine homebox transcription factors	FBgn0003460	so
AAEL008613-RA	0.609253	0.00938391	TraB, putative	FBgn0038111	CG12360
AAEL010093-RA	0.609137	0.00918175	conserved hypothetical protein	FBgn0035041	CG13594
AAEL014408-RA	0.607776	0.0088832	m-phase inducer phosphatase(cdc25)	FBgn0003525	stg
AAEL006072-RA	0.606255	0.007994	hypothetical protein	no homolog
AAEL010271-RA	0.600416	0.00133741	hypothetical protein	no homolog
AAEL004629-RA	0.59775	0.00450291	hypothetical protein	no homolog
AAEL012418-RA	0.596193	0.00268313	deoxyribonuclease ii	FBgn0000477	DNaseII
AAEL005366-RA	0.591646	0.00365692	hypothetical protein	no homolog
AAEL013265-RA	0.585946	0.0040469	conserved hypothetical protein	FBgn0043455	CG5986
AAEL003787-RA	0.582955	0.00268313	conserved hypothetical protein	FBgn0034314	nopo
AAEL003260-RA	0.580858	0.00563623	conserved hypothetical protein	no homolog
AAEL005343-RA	0.580084	0.00588593	dystrobrevin	FBgn0033739	Dyb
AAEL010551-RA	0.579475	0.00659301	conserved hypothetical protein	FBgn0032428	CG6405
AAEL012046-RA	0.57895	0.0040469	flotillin-1	FBgn0024754	Flo
AAEL012392-RA	0.574242	0.00862347	conserved hypothetical protein	no homolog
AAEL006548-RA	0.573161	0.0046821	hypothetical protein	no homolog
AAEL004933-RA	0.57282	0.0041002	lysosomal acid lipase, putative	FBgn0051871	CG31871
AAEL015235-RA	0.572756	0.0041002	flotillin-1	FBgn0024754	Flo
AAEL004231-RA	0.5722	0.0057193	M12 mutant protein precursor, putative	FBgn0029667	Gas8
AAEL004088-RC	0.572078	0.0034916	aldo-keto reductase	FBgn0086254	CG6084
AAEL002435-RC	0.567831	0.00978366	conserved hypothetical protein	FBgn0029822	CG12236
AAEL002110-RA	0.567414	0.00970993	cuticle protein, putative	FBgn0035511	Cpr64Ab
AAEL002849-RA	0.563792	0.00365692	zinc finger protein, putative	no homolog
AAEL000899-RA	0.553766	0.00289333	glycosyltransferase	FBgn0035002	CG3419
AAEL012761-RA	0.552888	0.00609496	cytochrome P450 [Source:Aedes_ManualAnnotation;Acc:AAEL800281]	FBgn0030369	Cyp318a1
AAEL012490-RA	0.549778	0.00715886	ring finger protein 19 (dorfin) (double ring-finger protein)	no homolog
AAEL006132-RA	0.548699	0.0073892	hypothetical protein	no homolog
AAEL012079-RA	0.547013	0.00967101	conserved hypothetical protein	FBgn0037541	CG2747
AAEL007843-RA	0.532005	0.0080506	symbol, putative	FBgn0040079	pkaap
AAEL001524-RA	0.531751	0.00904661	rab23	FBgn0037364	Rab23
AAEL008484-RA	0.513531	0.0095584	steroid receptor-interacting snf2 domain protein	FBgn0034976	CG4049
AAEL000606-RA	0.508501	0.00608	hypothetical protein	no homolog
AAEL006492-RA	0.506655	0.00763341	centrin, putative	FBgn0026144	CBP
AAEL010749-RA	0.50564	0.00177437	conserved hypothetical protein	FBgn0030716	CG9170
AAEL013900-RA	0.499934	0.00582916	cAMP and cAMP-inhibited cgmp 3,5-cyclic phosphodiesterase	no homolog
AAEL001570-RA	0.499578	0.00473667	conserved hypothetical protein	FBgn0034797	nahoda
AAEL002685-RA	0.499208	0.00481942	hypothetical protein	no homolog
AAEL012582-RA	0.497931	0.0034492	RrnaAD, ribosomal RNA adenine dimethylase, putative	FBgn0037778	mtTFB2
AAEL012351-RA	0.496821	0.00645047	prolylcarboxypeptidase, putative	FBgn0038700	CG3734
AAEL013270-RA	0.494383	0.00776503	expressed protein (AHR38)	FBgn0014859	Hr38
AAEL006738-RA	0.479185	0.0041002	breast cancer anti-estrogen resistance 1, putative	FBgn0035101	p130CAS
AAEL007155-RA	0.473892	0.00133741	conserved hypothetical protein	FBgn0043455	CG5986
AAEL001533-RA	0.471487	0.00491775	glucosyl/glucuronosyl transferases	FBgn0040260	Ugt36Bc
AAEL006784-RA	0.460142	0.00545523	cytochrome P450 [Source:Aedes_ManualAnnotation;Acc:AAEL800364]	no homolog
AAEL013523-RA	0.456857	0.00739211	hypothetical protein	no homolog
AAEL007955-RA	0.450149	0.0040469	glutathione transferase [Source:Aedes_ManualAnnotation;Acc:AAEL800405]	FBgn0033817	CG4688
AAEL001467-RA	0.431672	0.00381132	sdk-P1	FBgn0021764	sdk
AAEL003443-RA	0.368775	0.00485466	threonine dehydrogenase	FBgn0036997	CG5955
AAEL012809-RA	0.350784	0.000230608	peptidylprolyl isomerase	FBgn0030345	CG1847
AAEL007954-RA	0.343994	0.00841773	glutathione transferase [Source:Aedes_ManualAnnotation;Acc:AAEL800398]	no homolog
AAEL009889-RA	0.335752	0.00434591	hypothetical protein	no homolog
AAEL007859-RA	0.328178	0.00522795	conserved hypothetical protein	FBgn0031413	CG9967
AAEL010683-RA	0.325635	0.00875636	hypothetical protein	no homolog
AAEL002684-RA	0.304024	0.00609	dachshund,	FBgn0005677	dac
AAEL008735-RA	0.232729	0.00705789	conserved hypothetical protein	FBgn0031926	CG6739
AAEL003583-RA	0.22751	0.00852132	ATP-dependent DNA helicase mer3	no homolog
